# Supplementary material for: Adherence to Chinese Dietary Guidelines Is Associated with Better Bone Status in School-Aged Children and Adolescents
Source: Nutrients. 2026 Jun 4;18(11):1812. doi: 10.3390/nu18111812 (PMC13258581; doi:10.3390/nu18111812)
Supplement: Supplementary file 1 [file nutrients-18-01812-s001.zip]

Archive with 1 entries (1 files):
- nutrients-4298711-supplementary.pdf
